# Supplementary material for: Emergent laparoscopic surgical intervention for perforated hemorrhagic cholecystitis with hemodynamic instability
Source: J Surg Case Rep. 2022 Oct 19;2022(10):rjac454. doi: 10.1093/jscr/rjac454 (PMC9581507; doi:10.1093/jscr/rjac454)
Supplement: HC_case1_tbac022 [file hc_case1_tbac022.zip]

Archive with 1 entries (1 files):
- HC_case1_tbac022.mp4
